# Supplementary material for: Bacterial communities in co-cultured fish intestines and rice field soil irrigated with aquaculture wastewater
Source: AMB Express. 2022 Oct 22;12:132. doi: 10.1186/s13568-022-01475-x (PMC9588148; doi:10.1186/s13568-022-01475-x)
Supplement: Supplementary file 4 — Additional file 4: Table S1. Sample information and alpha diversity indexes. [file 13568_2022_1475_MOESM4_ESM.xlsx]

## Sheet: Sheet1
Table S1. Sample information and alpha diversity indexes of each sample.
sample	sites	species	weight (g)	length (cm)	height (cm)	intestinal contents (g)	sobs	shannon	simpson	ace	chao	coverage
A_a_1	pond A	grass carp	1085	36.9	9.1	2.6	534	3.6334	0.077289	751.802	771.776	0.993391
A_a_2	pond A	grass carp	831.5	36.4	8.9	6	373	2.80381	0.155087	664.918	599.279	0.994831
A_a_3	pond A	grass carp	756.5	35.6	8.7	4.6	254	2.74511	0.110464	471.276	383.333	0.996419
A_b_1	pond B	grass carp	707	31.7	8.7	22.2	524	2.72686	0.220065	677.688	687.038	0.994056
A_b_2	pond B	grass carp	1315.2	40.1	10.9	57.8	690	3.95237	0.066051	814.63	796.893	0.994019
A_b_3	pond B	grass carp	1146.9	36.7	10.8	42.5	830	4.90897	0.022763	961.083	963.553	0.993539
A_c_1	pond C	grass carp	442	30.1	7.3	7.21	1148	4.12292	0.089836	2172.59	1842.59	0.982684
A_c_2	pond C	grass carp	387	27.5	6.5	4.89	216	1.36844	0.437345	860.459	528.625	0.995459
A_c_3	pond C	grass carp	524	29.8	7.3	3.49	513	2.63707	0.240203	1063.27	784.321	0.992099
A_d_1	pond D	grass carp	978.5	36.4	9.9	23.6	550	3.87936	0.051436	711.48	719.904	0.994166
A_d_2	pond D	grass carp	932	36.9	9.6	35.5	599	4.48285	0.028978	727.825	709.011	0.994757
A_d_3	pond D	grass carp	1080	37.8	10.4	52.4	1364	4.97614	0.050955	2377.88	1924.55	0.981687
A_e_1	pond E	grass carp	1038.2	37.8	10.2	60.6	1629	5.27352	0.030419	2349.49	2329.01	0.977921
A_e_2	pond E	grass carp	1077	38	9.8	31.6	629	3.10193	0.233547	788.782	782.788	0.993539
A_e_3	pond E	grass carp	1232	40.1	10.8	33.1	842	4.63004	0.029333	1033.31	1031.22	0.991951
B_a_1	pond A	common carp	663.5	29.1	9.8	4.3	338	1.32852	0.631845	430.036	417.839	0.996308
B_a_2	pond A	common carp	580.5	28.2	8.9	3.8	370	3.10837	0.121897	467.053	453.143	0.996419
B_a_3	pond A	common carp	688.5	31.1	9.5	3.2	433	4.31714	0.026808	517.292	502	0.996566
B_b_1	pond B	common carp	767	31	10	2	568	2.50084	0.310319	841.894	872.364	0.991988
B_b_2	pond B	common carp	967	34.1	10.5	2.2	415	2.12616	0.306766	793.114	645.714	0.993686
B_b_3	pond B	common carp	984	33.1	11.6	2.6	931	2.83785	0.327205	1652.77	1352.71	0.986376
B_c_1	pond C	common carp	636.2	29.5	9.2	7.9	734	4.90794	0.01626	813.975	819.598	0.995348
B_c_2	pond C	common carp	762	31.2	9.9	5.6	920	5.07232	0.013084	1128.68	1124.37	0.991213
B_c_3	pond C	common carp	818.5	31.9	10.6	9.3	2072	5.34774	0.024354	2652.59	2494.99	0.976924
B_d_1	pond D	common carp	765.5	28.1	10.9	5.7	1024	4.97194	0.022701	1135.41	1156.58	0.993022
B_d_2	pond D	common carp	1014	35.4	11.64	5.2	668	2.98407	0.172043	1252.83	1074.53	0.989883
B_d_3	pond D	common carp	1072	31.8	12.5	1.9	457	2.79321	0.143292	903.246	702.203	0.992948
B_e_1	pond E	common carp	1348.2	35.8	13.2	24.3	1138	3.80503	0.190312	1574.62	1485.4	0.985711
B_e_2	pond E	common carp	1340.3	35.6	12.4	23.3	446	1.23344	0.663288	913.794	712.273	0.992505
B_e_3	pond E	common carp	552.5	27.2	9.6	7.1	786	4.18136	0.057822	890.197	898.755	0.994166
C_b_1	pond B	silver carp	1300.3	41.7	12.2	58.9	593	3.95462	0.043228	1606.1	1139.04	0.989994
C_b_2	pond B	silver carp	886.5	37.4	10.9	26.8	528	3.39511	0.084826	1309.07	941.881	0.991286
C_b_3	pond B	silver carp	919.2	38.1	11.6	28.2	554	3.60855	0.072845	1295.98	920.076	0.991102
C_d_1	pond D	silver carp	1096	37.3	10.7	3	296	2.43384	0.16693	413.196	386.368	0.996234
C_d_2	pond D	silver carp	1295.3	39.8	12.3	4.6	528	3.62297	0.078596	644.872	646.407	0.994868
C_d_3	pond D	silver carp	1981.5	46.2	13.7	7.9	125	1.22054	0.533771	250.18	200	0.998117
C_e_1	pond E	silver carp	891.5	36.6	11.6	30	359	2.76571	0.150012	723.044	576.788	0.994425
C_e_2	pond E	silver carp	924.3	37.3	11.9	27.2	415	3.27684	0.082725	826.933	600.342	0.993908
C_e_3	pond E	silver carp	1123	37.6	12.1	41.8	496	3.24479	0.111637	1130.73	934.362	0.991656
D_a_1	pond A	crucian carp	349.3	21.7	8.3	2.3	206	1.24961	0.621692	247.222	284	0.99808
D_a_2	pond A	crucian carp	318	21.4	7.9	1.5	291	1.81941	0.332464	370.643	370.333	0.996862
D_a_3	pond A	crucian carp	324.5	20.5	8.5	1.6	637	2.80842	0.266326	1090.51	888.579	0.991139
D_b_1	pond B	crucian carp	469.5	23.1	9.1	6.3	1007	4.93818	0.021221	1293.97	1288.24	0.989293
D_b_2	pond B	crucian carp	415	23.3	9.1	5.6	736	4.09662	0.043	1519.99	1195.01	0.988628
D_b_3	pond B	crucian carp	217	18.3	7.2	3.5	815	4.21016	0.044348	1240.07	1201.94	0.988406
D_c_1	pond C	crucian carp	135	16.7	6.4	1.38	1204	5.19027	0.022413	1518.96	1541	0.98752
D_c_2	pond C	crucian carp	120	16.1	6.5	1.5	658	4.18761	0.039506	727.868	740.756	0.99568
D_c_3	pond C	crucian carp	349	21.9	9.11	6.9	964	5.09931	0.017111	1138.03	1119.21	0.991988
D_d_1	pond D	crucian carp	304.5	21.9	8.1	1.8	227	2.21288	0.184775	608.583	449.231	0.996012
D_d_2	pond D	crucian carp	203	18.6	7.7	2.7	805	3.98944	0.069263	1118.66	1104.21	0.989883
D_d_3	pond D	crucian carp	188.1	18.6	7.4	1.7	734	3.46039	0.166356	938.395	963.641	0.991951
D_e_1	pond E	crucian carp	364.5	22.4	8.6	10.7	1138	5.07473	0.02309	1417.19	1426.28	0.988628
D_e_2	pond E	crucian carp	350.5	21.8	8.7	9.3	920	4.10405	0.073878	1213.54	1211.18	0.98896
D_e_3	pond E	crucian carp	383.5	22.3	8.9	9.8	810	4.04262	0.070307	985.644	991.598	0.992209
E_a_1	pond A	bighead carp	1204	39.2	11	12.1	653	3.51146	0.114091	1416.87	1235.01	0.989293
E_a_2	pond A	bighead carp	1509	43.2	11.7	8.8	634	3.19066	0.164451	1446	1115.67	0.989293
E_a_3	pond A	bighead carp	1491	42.8	11.4	6.3	527	2.52189	0.228874	1213.9	942	0.990769
E_b_1	pond B	bighead carp	945.5	35.2	10.2	23.9	820	4.14611	0.039694	1801.55	1515.12	0.986634
E_b_2	pond B	bighead carp	715.5	31.1	9.7	28.3	701	3.06249	0.205108	1595.02	1323.26	0.988259
E_b_3	pond B	bighead carp	1008	37.2	10.7	47	730	3.89899	0.050913	1628.22	1234.03	0.988259
E_c_1	pond C	bighead carp	990.5	35.2	10.8	28.8	999	4.54764	0.030445	1849.79	1545.3	0.98549
E_c_2	pond C	bighead carp	815.5	34.1	10.7	12.8	703	3.94354	0.055624	1524.6	1160.65	0.988923
E_c_3	pond C	bighead carp	695.4	32.1	9.7	19.2	992	4.83781	0.02175	1722.01	1517.12	0.986339
E_d_1	pond D	bighead carp	920	37.4	9.37	7.2	677	4.2976	0.028962	1262.53	1056.53	0.990548
E_d_2	pond D	bighead carp	860.5	34.2	9.15	3.7	882	4.09479	0.0495	1624.56	1297.48	0.987077
E_d_3	pond D	bighead carp	875.5	35.2	9.27	8.6	683	3.23416	0.197055	1204.13	988.277	0.990326
E_e_1	pond E	bighead carp	822.2	34.7	9.8	14.1	841	4.05847	0.046573	1849.7	1402.3	0.986486
E_e_2	pond E	bighead carp	625.5	32.6	9.2	33.2	778	4.01201	0.05778	1526.1	1279.76	0.988111
E_e_3	pond E	bighead carp	1338.1	38.2	11.6	44.9	837	4.32118	0.038163	1496.56	1287	0.988
1_2	pond B	water					889	4.88719	0.017863	1502.92	1279.05	0.988591
1_4	pond A	water					669	4.22181	0.060028	890.335	862.03	0.992763
1_6	pond E	water					797	4.72074	0.019334	1380.01	1143.26	0.989699
1_7	pond C	water					738	4.72824	0.021288	954.946	924.541	0.992468
2_2	pond B	water					870	4.97976	0.014705	1185.89	1300.9	0.989699
2_4	pond A	water					698	4.67404	0.019415	951.984	934.53	0.991951
2_6	pond E	water					782	4.80857	0.020205	1293.96	1184.25	0.990326
2_7	pond C	water					712	4.55219	0.022402	1203.39	1032.64	0.990585
A_1	ricefield F	soil					3267	6.94401	0.002331	4534.45	4544.11	0.957023
A_2	ricefield F	soil					3461	6.99939	0.002167	5949.68	5060.87	0.950118
A_3	ricefield F	soil					3392	6.94341	0.002583	4875.63	4700.78	0.953441
A_4	ricefield F	soil					3780	7.13389	0.002101	5416.69	5301.2	0.94794
A_6	ricefield G	soil					3629	7.03068	0.002365	5310.97	5293.13	0.948198
A_7	ricefield G	soil					3793	7.10649	0.002301	5519.81	5449.1	0.946057
A_8	ricefield G	soil					3574	7.04366	0.002239	5098.38	4964.31	0.951152
A_9	ricefield G	soil					3577	7.05904	0.002149	5198.38	5182.47	0.949638
A_11	ricefield H	soil					3372	6.93245	0.002398	5879.26	4919.48	0.951374
A_12	ricefield H	soil					3864	7.21037	0.001756	5666.43	5630.85	0.945023
A_13	ricefield H	soil					3703	7.07721	0.002199	5412.56	5444.31	0.946832
A_14	ricefield H	soil					3254	6.95465	0.002446	4507.57	4543.04	0.957355
A_16	ricefield I	soil					3534	7.01187	0.002364	5150.69	5214.1	0.94997
A_17	ricefield I	soil					3265	6.87622	0.002652	4754.73	4690.89	0.95429
A_18	ricefield I	soil					3504	6.8826	0.003468	6063.61	5078.71	0.949269
A_19	ricefield I	soil					3503	7.01793	0.002381	5115.84	5080.52	0.950598
A_21	ricefield J	soil					3185	6.88923	0.002441	4600.1	4580.37	0.956063
A_22	ricefield J	soil					3335	6.98305	0.002261	4699.89	4689.26	0.955287
A_23	ricefield J	soil					3710	7.14228	0.002109	5366.17	5459.55	0.947792
A_24	ricefield J	soil					3242	6.89586	0.002707	4694.69	4775.13	0.95477
A_26	ricefield K	soil					3247	6.83537	0.003044	4664.79	4581.53	0.955287
A_27	ricefield K	soil					3442	6.8945	0.003238	4954.12	4996.74	0.951521
A_28	ricefield K	soil					3321	6.90531	0.002745	4723.78	4653.8	0.954992
A_29	ricefield K	soil					3383	6.91262	0.002806	5743.93	4811.06	0.952297
the results of t-test between intestinal and soil samples
	fish-Mean	fish-Sd	soil-Mean	soil-Sd	Pvalue	Qvalue
shannon	3.6006	1.076	6.9868	0.098381	5.699e-27	6.839e-27
simpson	0.13799	0.15167	0.0024688	0.00038629	3.395e-05	3.395e-05
ace	1147.6	512.93	5162.6	474.03	3.829e-53	5.743e-53
chao	1008.5	444.52	4985.2	332.22	1.385e-59	4.156e-59
the results of t-test between soil and planktonic samples
Estimators	soil-Mean	soil-Sd	water-Mean	water-Sd	Pvalue	Qvalue
shannon	6.9868	0.098381	4.6966	0.2322	1.757e-27	1.054e-26
simpson	0.0024688	0.00038629	0.024405	0.014579	1.687e-08	1.687e-08
ace	5162.6	474.03	1170.4	221.57	1.648e-20	1.978e-20
chao	4985.2	332.22	1082.6	168.32	1.317e-24	2.634e-24
